# Supplementary material for: Fruit and vegetable consumption before and during pregnancy and developmental delays in offspring aged 2 years in Japan
Source: Br J Nutr. 2021 Jun 14;127(8):1250–8. doi: 10.1017/S0007114521002154 (PMC8980726; doi:10.1017/S0007114521002154)
Supplement: Supplementary file 1 [file S0007114521002154sup001.xlsx]

## Sheet: Table S1
	Table S1. Correlations among mothers and their offspring's fruit and vegetable consumption*
		From pre- to early pregnancy			From early to mid-pregnancy			Offspring aged 2 years
		Fruit	Vegetables		Fruit	Vegetables		Fruit	Green vegetables	Yellow vegetables	Light-colored vegetables
	From pre- to early pregnancy
	Fruit	1
	Vegetable	0.205584	1
	From early to mid-pregnancy
	Fruit	0.559005	0.107216		1
	Vegetable	0.137896	0.599895		0.186146	1
	Offspring aged 2 years
	Fruit	0.0982737	-0.0595236		0.11521	-0.048638		1
	Green vegetables	0.0335202	0.15889		0.053173	0.169782		0.010166	1
	Yellow vegetables	0.0252841	0.198819		0.0373033	0.208822		-0.0229279	0.649232	1
	Light-colored vegetables	0.0304833	0.209833		0.0373739	0.221393		-0.0041488	0.675241	0.74271	1
	* Spearman's correlation was used to assess correlations among mothers and their offspring's fruit and vegetable consumption.

## Sheet: Table S2
	Table S2. Characteristics of participants by fruit consumption from pre- to early pregnancy
		Fruit consumption
		First quartile		Second quartile		Third quartile		Fourth quartile
		Mean or n (%)	SD	Mean or n (%)	SD	Mean or n (%)	SD	Mean or n (%)	SD
	n	2635		2636		2636		2636
	Maternal characteristics
	Age (years)	32.14	4.66	32.2	4.7	32.22	4.73	32.01	4.95
	Height (cm)	158.49	5.79	158.29	5.34	158.47	5.33	158.66	5.26
	Pre-pregnancy weight (kg)	54.03	9.37	53.77	9.02	53.68	8.56	54.11	9.36
	Pre-pregnancy BMI*
	< 18.5 (kg/m2)	375 (14.2)		374 (14.2)		356 (13.5)		348 (13.2)
	18.5–24.9 (kg/m2)	1903 (72.2)		1919 (72.8)		1968 (74.7)		1920 (72.8)
	≥ 25.0 (kg/m2)	323 (12.3)		306 (11.6)		282 (10.7)		313 (11.9)
	Missing	34 ( 1.3)		37 ( 1.4)		30 ( 1.1)		55 ( 2.1)
	Parity
	Never	1177 (44.7)		1211 (45.9)		1207 (45.8)		1207 (45.8)
	One or more	1453 (55.1)		1420 (53.9)		1425 (54.1)		1424 (54.0)
	Missing	5 ( 0.2)		5 ( 0.2)		4 ( 0.2)		5 ( 0.2)
	Educational attainment
	High school graduate or less	801 (30.4)		713 (27.0)		717 (27.2)		670 (25.4)
	Junior college or vocational college graduate	884 (33.5)		923 (35.0)		900 (34.1)		996 (37.8)
	University graduate or above	666 (25.3)		729 (27.7)		735 (27.9)		679 (25.8)
	Others	5 ( 0.2)		4 ( 0.2)		5 ( 0.2)		8 ( 0.3)
	Missing	279 (10.6)		267 (10.1)		279 (10.6)		283 (10.7)
	Household income
	< 4,000,000 (Japanese Yen/year)	911 (34.6)		852 (32.3)		817 (31.0)		863 (32.7)
	4,000,000-5,999,999 (Japanese Yen/year)	829 (31.5)		862 (32.7)		857 (32.5)		861 (32.7)
	≥ 6,000,000 (Japanese Yen/year)	778 (29.5)		844 (32.0)		858 (32.5)		807 (30.6)
	Missing	117 ( 4.4)		78 ( 3.0)		104 ( 3.9)		105 ( 4.0)
	Cigarette smoking
	Never	1493 (56.7)		1688 (64.0)		1750 (66.4)		1759 (66.7)
	Stopped before pregnancy	688 (26.1)		615 (23.3)		596 (22.6)		597 (22.6)
	Stopped after pregnancy	385 (14.6)		286 (10.8)		249 ( 9.4)		247 ( 9.4)
	Current	62 ( 2.4)		39 ( 1.5)		31 ( 1.2)		30 ( 1.1)
	Missing	7 ( 0.3)		8 ( 0.3)		10 ( 0.4)		3 ( 0.1)
	Alcohol consumption
	Never	974 (37.0)		1184 (44.9)		1279 (48.5)		1337 (50.7)
	Former	1078 (40.9)		893 (33.9)		855 (32.4)		766 (29.1)
	Current	574 (21.8)		552 (20.9)		497 (18.9)		528 (20.0)
	Missing	9 ( 0.3)		7 ( 0.3)		5 ( 0.2)		5 ( 0.2)
	Folic acid supplementation during pregnancy
	Yes	1557 (59.1)		1575 (59.7)		1574 (59.7)		1559 (59.1)
	No	1075 (40.8)		1057 (40.1)		1059 (40.2)		1074 (40.7)
	Missing	3 ( 0.1)		4 ( 0.2)		3 ( 0.1)		3 ( 0.1)
	Personal PDD history
	Yes	2 ( 0.1)		1 ( 0.0)		1 ( 0.0)		0 ( 0.0)
	No	2376 (90.2)		2381 (90.3)		2367 (89.8)		2368 (89.8)
	Missing	257 ( 9.8)		254 ( 9.6)		268 (10.2)		268 (10.2)
	Fertility treatment
	Yes	277 (10.5)		308 (11.7)		328 (12.4)		325 (12.3)
	No	2355 (89.4)		2321 (88.1)		2302 (87.3)		2302 (87.3)
	Missing	3 ( 0.1)		7 ( 0.3)		6 ( 0.2)		9 ( 0.3)
	HG from conception to early pregnancy
	No	412 (15.6)		421 (16.0)		327 (12.4)		323 (12.3)
	Just nausea	1182 (44.9)		1166 (44.2)		1229 (46.6)		1216 (46.1)
	Vomiting, but was able to eat	764 (29.0)		775 (29.4)		838 (31.8)		820 (31.1)
	Vomiting, and was unable to eat	273 (10.4)		270 (10.2)		239 ( 9.1)		273 (10.4)
	Missing	4 ( 0.2)		4 ( 0.2)		3 ( 0.1)		4 ( 0.2)
	Dietary and nutrient consumption†
	Total fruit consumption (g/day)	28.66	51.2	103.27	15.71	161.47	19.41	319.69	184.87
	Total vegetable consumption (g/day)	132.74	123.69	150.73	82.2	162.54	100.43	177.78	114.54
	Total meat consumption (g/day)	81.84	65.1	77.53	33.88	74.94	32.6	67.01	38.58
	Total fish consumption (g/day)	34.35	42.25	37.66	26.15	39.43	25.57	38.99	37.36
	Total grain consumption (g/day)	432.17	139.16	435.09	105.79	420.42	101.78	405.65	113.32
	Total potato consumption (g/day)	21	19.69	24.22	16.95	26.07	16.81	27.87	21.01
	Total bean consumption (g/day)	57.5	78.69	60.61	54.43	62.32	55.72	65.43	68.65
	Total dairy product consumption (g/day)	213.81	370.49	209.87	179.18	217.29	175.87	193.43	199.54
	Carotene consumption (mg/day)	2407.81	2663.71	2843.34	1742.43	3161.7	1958.84	3816.35	2418.91
	Vitamin C consumption (mg/day)	50.58	34.58	71.79	23.57	87.93	27.04	127.07	53.06
	Vitamin K consumption (mg/day)	209.15	186.37	220.11	103.9	232.57	121.86	233.46	132.19
	Folate consumption (mg/day)	224.81	106.24	250.19	70.58	268.67	80.88	299.4	100.78
	Omega-3 fatty acid consumption (g/day)	1.72	0.82	1.77	0.54	1.82	0.54	1.8	0.76
	Energy consumption (kcal/day)	1919.91	663.71	1522.66	483.8	1550.77	470.84	1730.27	584.57
	Paternal characteristics
	Personal PDD history
	Yes	1 ( 0.0)		1 ( 0.0)		2 ( 0.1)		1 ( 0.0)
	No	2377 (90.2)		2381 (90.3)		2366 (89.8)		2367 (89.8)
	Missing	257 ( 9.8)		254 ( 9.6)		268 (10.2)		268 (10.2)
	Infant characteristics
	Infant sex
	Male	1335 (50.7)		1387 (52.6)		1382 (52.4)		1364 (51.7)
	Female	1297 (49.2)		1248 (47.3)		1250 (47.4)		1270 (48.2)
	Missing	3 ( 0.1)		1 ( 0.0)		4 ( 0.2)		2 ( 0.1)
	Birth season
	Spring (March–May)	632 (24.0)		659 (25.0)		697 (26.4)		667 (25.3)
	Summer (June–August)	603 (22.9)		648 (24.6)		613 (23.3)		652 (24.7)
	Autumn (September–November)	709 (26.9)		691 (26.2)		704 (26.7)		672 (25.5)
	Winter (December–February)	691 (26.2)		638 (24.2)		622 (23.6)		645 (24.5)
	Breastfeeding duration
	< 6 (months)	467 (17.7)		517 (19.6)		430 (16.3)		450 (17.1)
	≥ 6 (months)	1770 (67.2)		1726 (65.5)		1791 (67.9)		1769 (67.1)
	Missing	398 (15.1)		393 (14.9)		415 (15.7)		417 (15.8)
	Frequency of fruit consumption
	Never	522 (19.8)		461 (17.5)		411 (15.6)		335 (12.7)
	Once or twice a week	862 (32.7)		857 (32.5)		833 (31.6)		732 (27.8)
	Three or four times a week	449 (17.0)		526 (20.0)		547 (20.8)		548 (20.8)
	Five or six a week	195 ( 7.4)		186 ( 7.1)		195 ( 7.4)		250 ( 9.5)
	Once a day	320 (12.1)		331 (12.6)		344 (13.1)		432 (16.4)
	Twice a day	88 ( 3.3)		92 ( 3.5)		98 ( 3.7)		138 ( 5.2)
	Three or more times a day	64 ( 2.4)		45 ( 1.7)		51 ( 1.9)		69 ( 2.6)
	Missing	135 ( 5.1)		138 ( 5.2)		157 ( 6.0)		132 ( 5.0)
	Frequency of green vegetable consumption
	Never	139 ( 5.3)		151 ( 5.7)		132 ( 5.0)		120 ( 4.6)
	Once or twice a week	661 (25.1)		705 (26.7)		640 (24.3)		610 (23.1)
	Three or four times a week	782 (29.7)		811 (30.8)		783 (29.7)		832 (31.6)
	Five or six a week	340 (12.9)		311 (11.8)		351 (13.3)		324 (12.3)
	Once a day	357 (13.5)		309 (11.7)		301 (11.4)		346 (13.1)
	Twice a day	185 ( 7.0)		189 ( 7.2)		208 ( 7.9)		229 ( 8.7)
	Three or more times a day	39 ( 1.5)		31 ( 1.2)		68 ( 2.6)		57 ( 2.2)
	Missing	132 ( 5.0)		129 ( 4.9)		153 ( 5.8)		118 ( 4.5)
	Frequency of yellow vegetable consumption
	Never	40 ( 1.5)		39 ( 1.5)		47 ( 1.8)		26 ( 1.0)
	Once or twice a week	350 (13.3)		338 (12.8)		320 (12.1)		301 (11.4)
	Three or four times a week	761 (28.9)		813 (30.8)		787 (29.9)		799 (30.3)
	Five or six a week	493 (18.7)		467 (17.7)		468 (17.8)		469 (17.8)
	Once a day	457 (17.3)		448 (17.0)		430 (16.3)		501 (19.0)
	Twice a day	310 (11.8)		328 (12.4)		317 (12.0)		324 (12.3)
	Three or more times a day	94 ( 3.6)		77 ( 2.9)		117 ( 4.4)		101 ( 3.8)
	Missing	130 ( 4.9)		126 ( 4.8)		150 ( 5.7)		115 ( 4.4)
	Frequency of light-colored vegetable consumption
	Never	78 ( 3.0)		86 ( 3.3)		93 ( 3.5)		75 ( 2.8)
	Once or twice a week	502 (19.1)		551 (20.9)		444 (16.8)		451 (17.1)
	Three or four times a week	791 (30.0)		816 (31.0)		804 (30.5)		828 (31.4)
	Five or six a week	423 (16.1)		391 (14.8)		428 (16.2)		396 (15.0)
	Once a day	400 (15.2)		366 (13.9)		379 (14.4)		428 (16.2)
	Twice a day	244 ( 9.3)		249 ( 9.4)		252 ( 9.6)		269 (10.2)
	Three or more times a day	66 ( 2.5)		47 ( 1.8)		80 ( 3.0)		72 ( 2.7)
	Missing	131 ( 5.0)		130 ( 4.9)		156 ( 5.9)		117 ( 4.4)
	ASQ-3 score
	Failed one domain	270 (10.2)		243 ( 9.2)		270 (10.2)		221 ( 8.4)
	Failed two domains	68 ( 2.6)		81 ( 3.1)		69 ( 2.6)		66 ( 2.5)
	Failed three domains	42 ( 1.6)		33 ( 1.3)		36 ( 1.4)		43 ( 1.6)
	Failed four domains	14 ( 0.5)		14 ( 0.5)		18 ( 0.7)		16 ( 0.6)
	Failed five domains	18 ( 0.7)		21 ( 0.8)		19 ( 0.7)		10 ( 0.4)
	Failed one or more of the domains	412 (15.6)		392 (14.9)		412 (15.6)		356 (13.5)
	ASQ-3, Ages & Stages Questionnaires, Third Edition; BMI, Body mass index; HG, Hyperemesis gravidarum; PPD, Pervasive developmental disorder; SD, Standard deviation * Pre-pregnancy BMI was calculated by dividing the pre-pregnancy weight (kg) by the square of maternal height (m2). † Energy-adjusted using the residual method except for energy consumption.

## Sheet: Table S3
	Table S3. Characteristics of participants by fruit consumption from early to mid- pregnancy
		Fruit consumption
		First quartile		Second quartile		Third quartile		Fourth quartile
		Mean or n (%)	SD	Mean or n (%)	SD	Mean or n (%)	SD	Mean or n (%)	SD
	n	2635		2636		2636		2636
	Maternal characteristics
	Age (years)	32.15	4.68	32.19	4.71	32.26	4.81	31.96	4.84
	Height (cm)	158.42	5.76	158.43	5.27	158.4	5.38	158.66	5.31
	Pre-pregnancy weight (kg)	53.77	9.05	53.76	9.03	53.86	9.02	54.21	9.23
	Pre-pregnancy BMI*
	< 18.5 (kg/m2)	371 (14.1)		375 (14.2)		353 (13.4)		354 (13.4)
	18.5–24.9 (kg/m2)	1936 (73.5)		1918 (72.8)		1937 (73.5)		1919 (72.8)
	≥ 25.0 (kg/m2)	293 (11.1)		310 (11.8)		304 (11.5)		317 (12.0)
	Missing	35 ( 1.3)		33 ( 1.3)		42 ( 1.6)		46 ( 1.7)
	Parity
	Never	1128 (42.8)		1221 (46.3)		1231 (46.7)		1222 (46.4)
	One or more	1502 (57.0)		1409 (53.5)		1401 (53.1)		1410 (53.5)
	Missing	5 ( 0.2)		6 ( 0.2)		4 ( 0.2)		4 ( 0.2)
	Educational attainment
	High school graduate or less	779 (29.6)		726 (27.5)		695 (26.4)		701 (26.6)
	Junior college or vocational college graduate	916 (34.8)		909 (34.5)		930 (35.3)		948 (36.0)
	University graduate or above	653 (24.8)		718 (27.2)		727 (27.6)		711 (27.0)
	Others	6 ( 0.2)		4 ( 0.2)		2 ( 0.1)		10 ( 0.4)
	Missing	281 (10.7)		279 (10.6)		282 (10.7)		266 (10.1)
	Household income
	< 4,000,000 (Japanese Yen/year)	959 (36.4)		841 (31.9)		821 (31.1)		822 (31.2)
	4,000,000-5,999,999 (Japanese Yen/year)	833 (31.6)		885 (33.6)		840 (31.9)		851 (32.3)
	≥ 6,000,000 (Japanese Yen/year)	734 (27.9)		809 (30.7)		883 (33.5)		861 (32.7)
	Missing	109 ( 4.1)		101 ( 3.8)		92 ( 3.5)		102 ( 3.9)
	Cigarette smoking
	Never	1492 (56.6)		1732 (65.7)		1718 (65.2)		1748 (66.3)
	Stopped before pregnancy	721 (27.4)		602 (22.8)		596 (22.6)		577 (21.9)
	Stopped after pregnancy	354 (13.4)		262 ( 9.9)		277 (10.5)		274 (10.4)
	Current	59 ( 2.2)		35 ( 1.3)		34 ( 1.3)		34 ( 1.3)
	Missing	9 ( 0.3)		5 ( 0.2)		11 ( 0.4)		3 ( 0.1)
	Alcohol consumption
	Never	1021 (38.7)		1220 (46.3)		1253 (47.5)		1280 (48.6)
	Former	1066 (40.5)		896 (34.0)		825 (31.3)		805 (30.5)
	Current	543 (20.6)		511 (19.4)		553 (21.0)		544 (20.6)
	Missing	5 ( 0.2)		9 ( 0.3)		5 ( 0.2)		7 ( 0.3)
	Folic acid supplementation during pregnancy
	Yes	1541 (58.5)		1550 (58.8)		1599 (60.7)		1575 (59.7)
	No	1091 (41.4)		1083 (41.1)		1033 (39.2)		1058 (40.1)
	Missing	3 ( 0.1)		3 ( 0.1)		4 ( 0.2)		3 ( 0.1)
	Personal PDD history
	Yes	3 ( 0.1)		0 ( 0.0)		1 ( 0.0)		0 ( 0.0)
	No	2371 (90.0)		2370 (89.9)		2363 (89.6)		2388 (90.6)
	Missing	261 ( 9.9)		266 (10.1)		272 (10.3)		248 ( 9.4)
	Fertility treatment
	Yes	263 (10.0)		313 (11.9)		349 (13.2)		313 (11.9)
	No	2369 (89.9)		2315 (87.8)		2283 (86.6)		2313 (87.7)
	Missing	3 ( 0.1)		8 ( 0.3)		4 ( 0.2)		10 ( 0.4)
	HG from early to mid-pregnancy
	No	1805 (68.5)		1777 (67.4)		1756 (66.6)		1701 (64.5)
	Just nausea	577 (21.9)		581 (22.0)		625 (23.7)		631 (23.9)
	Vomiting, but was able to eat	233 ( 8.8)		255 ( 9.7)		230 ( 8.7)		267 (10.1)
	Vomiting, and was unable to eat	19 ( 0.7)		17 ( 0.6)		20 ( 0.8)		29 ( 1.1)
	Missing	1 ( 0.0)		6 ( 0.2)		5 ( 0.2)		8 ( 0.3)
	Dietary and nutrient consumption†
	Total fruit consumption (g/day)	32.84	41.46	98.58	14.58	154.66	18.74	299.62	149.09
	Total vegetable consumption (g/day)	126.76	91.84	144.2	81.14	151.07	85.58	168.01	106.58
	Total meat consumption (g/day)	76.05	54.38	74.9	34.08	73.28	32.98	66.06	36.36
	Total fish consumption (g/day)	33.4	34.57	36.1	22.63	36.26	23.49	36.13	29.01
	Total grain consumption (g/day)	420.36	125.86	409.4	96.27	400.6	99.55	390.64	110.09
	Total potato consumption (g/day)	21.11	19.52	24.03	15.51	24.79	16.24	26.05	20.28
	Total bean consumption (g/day)	53.87	73.01	57.75	53.84	57.95	54.49	59.34	63.83
	Total dairy product consumption (g/day)	241.85	373.02	239.94	190.63	234.91	188.46	204.02	208.73
	Carotene consumption (mg/day)	2400.71	2252.51	2817.75	1725.08	3016.06	1779.67	3630.65	2273.22
	Vitamin C consumption (mg/day)	48.33	27.94	67.73	21.3	81.46	25.08	115.56	47.07
	Vitamin K consumption (mg/day)	204.28	150.81	212.13	107.05	213.18	114.22	218.11	121.07
	Folate consumption (mg/day)	214.66	86.5	237.36	67.09	249.4	73.05	277.25	90.96
	Omega-3 fatty acid consumption (g/day)	1.63	0.73	1.69	0.51	1.68	0.52	1.65	0.62
	Energy consumption (kcal/day)	1783.13	611.84	1463.84	479.53	1502.55	468.71	1672.39	551.89
	Paternal characteristics
	Personal PDD history
	Yes	2 ( 0.1)		1 ( 0.0)		1 ( 0.0)		1 ( 0.0)
	No	2372 (90.0)		2369 (89.9)		2363 (89.6)		2387 (90.6)
	Missing	261 ( 9.9)		266 (10.1)		272 (10.3)		248 ( 9.4)
	Infant characteristics
	Infant sex
	Male	1341 (50.9)		1381 (52.4)		1376 (52.2)		1370 (52.0)
	Female	1294 (49.1)		1252 (47.5)		1257 (47.7)		1262 (47.9)
	Missing	0 ( 0.0)		3 ( 0.1)		3 ( 0.1)		4 ( 0.2)
	Birth season
	Spring (March–May)	640 (24.3)		657 (24.9)		696 (26.4)		662 (25.1)
	Summer (June–August)	646 (24.5)		622 (23.6)		609 (23.1)		639 (24.2)
	Autumn (September–November)	708 (26.9)		712 (27.0)		697 (26.4)		659 (25.0)
	Winter (December–February)	641 (24.3)		645 (24.5)		634 (24.1)		676 (25.6)
	Breastfeeding duration
	< 6 (months)	501 (19.0)		472 (17.9)		419 (15.9)		472 (17.9)
	≥ 6 (months)	1731 (65.7)		1764 (66.9)		1796 (68.1)		1765 (67.0)
	Missing	403 (15.3)		400 (15.2)		421 (16.0)		399 (15.1)
	Frequency of fruit consumption
	Never	492 (18.7)		512 (19.4)		409 (15.5)		316 (12.0)
	Once or twice a week	882 (33.5)		844 (32.0)		822 (31.2)		736 (27.9)
	Three or four times a week	477 (18.1)		512 (19.4)		540 (20.5)		541 (20.5)
	Five or six a week	189 ( 7.2)		177 ( 6.7)		198 ( 7.5)		262 ( 9.9)
	Once a day	311 (11.8)		318 (12.1)		355 (13.5)		443 (16.8)
	Twice a day	81 ( 3.1)		81 ( 3.1)		120 ( 4.6)		134 ( 5.1)
	Three or more times a day	52 ( 2.0)		48 ( 1.8)		56 ( 2.1)		73 ( 2.8)
	Missing	151 ( 5.7)		144 ( 5.5)		136 ( 5.2)		131 ( 5.0)
	Frequency of green vegetable consumption
	Never	128 ( 4.9)		148 ( 5.6)		151 ( 5.7)		115 ( 4.4)
	Once or twice a week	691 (26.2)		674 (25.6)		674 (25.6)		577 (21.9)
	Three or four times a week	810 (30.7)		800 (30.3)		801 (30.4)		797 (30.2)
	Five or six a week	317 (12.0)		354 (13.4)		301 (11.4)		354 (13.4)
	Once a day	336 (12.8)		302 (11.5)		318 (12.1)		357 (13.5)
	Twice a day	170 ( 6.5)		181 ( 6.9)		205 ( 7.8)		255 ( 9.7)
	Three or more times a day	38 ( 1.4)		41 ( 1.6)		54 ( 2.0)		62 ( 2.4)
	Missing	145 ( 5.5)		136 ( 5.2)		132 ( 5.0)		119 ( 4.5)
	Frequency of yellow vegetable consumption
	Never	36 ( 1.4)		44 ( 1.7)		42 ( 1.6)		30 ( 1.1)
	Once or twice a week	356 (13.5)		332 (12.6)		318 (12.1)		303 (11.5)
	Three or four times a week	799 (30.3)		785 (29.8)		804 (30.5)		772 (29.3)
	Five or six a week	469 (17.8)		496 (18.8)		463 (17.6)		469 (17.8)
	Once a day	450 (17.1)		429 (16.3)		464 (17.6)		493 (18.7)
	Twice a day	298 (11.3)		326 (12.4)		310 (11.8)		345 (13.1)
	Three or more times a day	84 ( 3.2)		90 ( 3.4)		109 ( 4.1)		106 ( 4.0)
	Missing	143 ( 5.4)		134 ( 5.1)		126 ( 4.8)		118 ( 4.5)
	Frequency of light-colored vegetable consumption
	Never	84 ( 3.2)		85 ( 3.2)		86 ( 3.3)		77 ( 2.9)
	Once or twice a week	507 (19.2)		520 (19.7)		499 (18.9)		422 (16.0)
	Three or four times a week	805 (30.6)		805 (30.5)		811 (30.8)		818 (31.0)
	Five or six a week	407 (15.4)		413 (15.7)		407 (15.4)		411 (15.6)
	Once a day	402 (15.3)		359 (13.6)		382 (14.5)		430 (16.3)
	Twice a day	226 ( 8.6)		258 ( 9.8)		248 ( 9.4)		282 (10.7)
	Three or more times a day	59 ( 2.2)		57 ( 2.2)		73 ( 2.8)		76 ( 2.9)
	Missing	145 ( 5.5)		139 ( 5.3)		130 ( 4.9)		120 ( 4.6)
	ASQ-3 score
	Failed one domain	252 ( 9.6)		283 (10.7)		262 ( 9.9)		207 ( 7.9)
	Failed two domains	74 ( 2.8)		83 ( 3.1)		69 ( 2.6)		58 ( 2.2)
	Failed three domains	46 ( 1.7)		43 ( 1.6)		35 ( 1.3)		30 ( 1.1)
	Failed four domains	18 ( 0.7)		17 ( 0.6)		17 ( 0.6)		10 ( 0.4)
	Failed five domains	17 ( 0.6)		16 ( 0.6)		21 ( 0.8)		14 ( 0.5)
	Failed one or more of the domains	407 (15.4)		442 (16.8)		404 (15.3)		319 (12.1)
	ASQ-3, Ages & Stages Questionnaires, Third Edition; BMI, Body mass index; HG, Hyperemesis gravidarum; PPD, Pervasive developmental disorder; SD, Standard deviation * Pre-pregnancy BMI was calculated by dividing the pre-pregnancy weight (kg) by the square of maternal height (m2). † Energy-adjusted using the residual method except for energy consumption.

## Sheet: Table S4
	Table S4. Characteristics of participants by vegetable consumption from pre- to early pregnancy
		Vegetable consumption
		First quartile		Second quartile		Third quartile		Fourth quartile
		Mean or n (%)	SD	Mean or n (%)	SD	Mean or n (%)	SD	Mean or n (%)	SD
	n	2635		2636		2636		2636
	Maternal characteristics
	Age (years)	31.38	4.94	31.9	4.68	32.37	4.75	32.92	4.54
	Height (cm)	158.39	5.87	158.54	5.29	158.34	5.24	158.63	5.31
	Pre-pregnancy weight (kg)	54.1	9.57	53.64	8.9	53.64	8.68	54.21	9.16
	Pre-pregnancy BMI*
	< 18.5 (kg/m2)	379 (14.4)		360 (13.7)		371 (14.1)		343 (13.0)
	18.5–24.9 (kg/m2)	1890 (71.7)		1948 (73.9)		1934 (73.4)		1938 (73.5)
	≥ 25.0 (kg/m2)	326 (12.4)		281 (10.7)		297 (11.3)		320 (12.1)
	Missing	40 ( 1.5)		47 ( 1.8)		34 ( 1.3)		35 ( 1.3)
	Parity
	Never	1341 (50.9)		1281 (48.6)		1141 (43.3)		1039 (39.4)
	One or more	1288 (48.9)		1352 (51.3)		1491 (56.6)		1591 (60.4)
	Missing	6 ( 0.2)		3 ( 0.1)		4 ( 0.2)		6 ( 0.2)
	Educational attainment
	High school graduate or less	845 (32.1)		729 (27.7)		687 (26.1)		640 (24.3)
	Junior college or vocational college graduate	894 (33.9)		924 (35.1)		930 (35.3)		955 (36.2)
	University graduate or above	611 (23.2)		704 (26.7)		736 (27.9)		758 (28.8)
	Others	5 ( 0.2)		3 ( 0.1)		7 ( 0.3)		7 ( 0.3)
	Missing	280 (10.6)		276 (10.5)		276 (10.5)		276 (10.5)
	Household income
	< 4,000,000 (Japanese Yen/year)	975 (37.0)		893 (33.9)		785 (29.8)		790 (30.0)
	4,000,000-5,999,999 (Japanese Yen/year)	812 (30.8)		869 (33.0)		892 (33.8)		836 (31.7)
	≥ 6,000,000 (Japanese Yen/year)	751 (28.5)		779 (29.6)		865 (32.8)		892 (33.8)
	Missing	97 ( 3.7)		95 ( 3.6)		94 ( 3.6)		118 ( 4.5)
	Cigarette smoking
	Never	1590 (60.3)		1665 (63.2)		1721 (65.3)		1714 (65.0)
	Stopped before pregnancy	615 (23.3)		639 (24.2)		614 (23.3)		628 (23.8)
	Stopped after pregnancy	365 (13.9)		291 (11.0)		252 ( 9.6)		259 ( 9.8)
	Current	58 ( 2.2)		33 ( 1.3)		39 ( 1.5)		32 ( 1.2)
	Missing	7 ( 0.3)		8 ( 0.3)		10 ( 0.4)		3 ( 0.1)
	Alcohol consumption
	Never	1053 (40.0)		1232 (46.7)		1228 (46.6)		1261 (47.8)
	Former	1003 (38.1)		862 (32.7)		871 (33.0)		856 (32.5)
	Current	573 (21.7)		531 (20.1)		534 (20.3)		513 (19.5)
	Missing	6 ( 0.2)		11 ( 0.4)		3 ( 0.1)		6 ( 0.2)
	Folic acid supplementation during pregnancy
	Yes	1504 (57.1)		1590 (60.3)		1586 (60.2)		1585 (60.1)
	No	1127 (42.8)		1044 (39.6)		1044 (39.6)		1050 (39.8)
	Missing	4 ( 0.2)		2 ( 0.1)		6 ( 0.2)		1 ( 0.0)
	Personal PDD history
	Yes	2 ( 0.1)		1 ( 0.0)		1 ( 0.0)		0 ( 0.0)
	No	2374 (90.1)		2372 (90.0)		2373 (90.0)		2373 (90.0)
	Missing	259 ( 9.8)		263 (10.0)		262 ( 9.9)		263 (10.0)
	Fertility treatment
	Yes	277 (10.5)		295 (11.2)		338 (12.8)		328 (12.4)
	No	2355 (89.4)		2333 (88.5)		2290 (86.9)		2302 (87.3)
	Missing	3 ( 0.1)		8 ( 0.3)		8 ( 0.3)		6 ( 0.2)
	HG from conception to early pregnancy
	No	433 (16.4)		361 (13.7)		363 (13.8)		326 (12.4)
	Just nausea	1121 (42.5)		1185 (45.0)		1235 (46.9)		1252 (47.5)
	Vomiting, but was able to eat	817 (31.0)		813 (30.8)		783 (29.7)		784 (29.7)
	Vomiting, and was unable to eat	262 ( 9.9)		273 (10.4)		252 ( 9.6)		268 (10.2)
	Missing	2 ( 0.1)		4 ( 0.2)		3 ( 0.1)		6 ( 0.2)
	Dietary and nutrient consumption†
	Total fruit consumption (g/day)	128.63	182.95	144.93	105.67	157.79	118.05	181.77	152.16
	Total vegetable consumption (g/day)	62.54	40.89	119.26	11.45	162.81	14.43	279.16	137.93
	Total meat consumption (g/day)	76.61	58.69	77.36	33.78	77.14	34.69	70.21	47.21
	Total fish consumption (g/day)	29.72	37.95	36.29	23.28	40.99	35.75	43.43	34.13
	Total grain consumption (g/day)	441.94	137.89	429.2	101.05	418.08	103.19	404.11	116.81
	Total potato consumption (g/day)	16.06	15.26	22.63	13.55	26.95	15.98	33.52	24.32
	Total bean consumption (g/day)	48.61	73.96	57.96	53.21	62.55	55.97	76.74	71.82
	Total dairy product consumption (g/day)	228.02	373.38	217.6	180.3	204.91	177.77	183.87	189.32
	Carotene consumption (mg/day)	1528.52	1163.67	2520.6	891.23	3197.82	1208.01	4981.93	3303.63
	Vitamin C consumption (mg/day)	56.46	42.46	74.5	28.09	88.7	32.75	117.73	52.55
	Vitamin K consumption (mg/day)	161.06	169.65	204.19	90.82	232.95	93.78	297.08	150.5
	Folate consumption (mg/day)	194.1	77.23	238.36	51.19	270.06	59.06	340.52	111.62
	Omega-3 fatty acid consumption (g/day)	1.44	0.71	1.69	0.46	1.87	0.65	2.11	0.68
	Energy consumption (kcal/day)	1877.32	694.48	1521.52	456.35	1559.38	493.29	1765.38	565.47
	Paternal characteristics
	Personal PDD history
	Yes	2 ( 0.1)		0 ( 0.0)		1 ( 0.0)		2 ( 0.1)
	No	2374 (90.1)		2373 (90.0)		2373 (90.0)		2371 (89.9)
	Missing	259 ( 9.8)		263 (10.0)		262 ( 9.9)		263 (10.0)
	Infant characteristics
	Infant sex
	Male	1380 (52.4)		1347 (51.1)		1366 (51.8)		1375 (52.2)
	Female	1251 (47.5)		1286 (48.8)		1268 (48.1)		1260 (47.8)
	Missing	4 ( 0.2)		3 ( 0.1)		2 ( 0.1)		1 ( 0.0)
	Birth season
	Spring (March–May)	656 (24.9)		680 (25.8)		660 (25.0)		659 (25.0)
	Summer (June–August)	633 (24.0)		626 (23.7)		625 (23.7)		632 (24.0)
	Autumn (September–November)	702 (26.6)		689 (26.1)		675 (25.6)		710 (26.9)
	Winter (December–February)	644 (24.4)		641 (24.3)		676 (25.6)		635 (24.1)
	Breastfeeding duration
	< 6 (months)	562 (21.3)		460 (17.5)		444 (16.8)		398 (15.1)
	≥ 6 (months)	1678 (63.7)		1757 (66.7)		1809 (68.6)		1812 (68.7)
	Missing	395 (15.0)		419 (15.9)		383 (14.5)		426 (16.2)
	Frequency of fruit consumption
	Never	358 (13.6)		461 (17.5)		451 (17.1)		459 (17.4)
	Once or twice a week	776 (29.4)		819 (31.1)		842 (31.9)		847 (32.1)
	Three or four times a week	515 (19.5)		508 (19.3)		527 (20.0)		520 (19.7)
	Five or six a week	217 ( 8.2)		212 ( 8.0)		202 ( 7.7)		195 ( 7.4)
	Once a day	401 (15.2)		323 (12.3)		348 (13.2)		355 (13.5)
	Twice a day	130 ( 4.9)		108 ( 4.1)		78 ( 3.0)		100 ( 3.8)
	Three or more times a day	88 ( 3.3)		57 ( 2.2)		44 ( 1.7)		40 ( 1.5)
	Missing	150 ( 5.7)		148 ( 5.6)		144 ( 5.5)		120 ( 4.6)
	Frequency of green vegetable consumption
	Never	159 ( 6.0)		152 ( 5.8)		117 ( 4.4)		114 ( 4.3)
	Once or twice a week	766 (29.1)		735 (27.9)		626 (23.7)		489 (18.6)
	Three or four times a week	819 (31.1)		858 (32.5)		803 (30.5)		728 (27.6)
	Five or six a week	300 (11.4)		308 (11.7)		358 (13.6)		360 (13.7)
	Once a day	312 (11.8)		268 (10.2)		316 (12.0)		417 (15.8)
	Twice a day	111 ( 4.2)		151 ( 5.7)		222 ( 8.4)		327 (12.4)
	Three or more times a day	25 ( 0.9)		27 ( 1.0)		57 ( 2.2)		86 ( 3.3)
	Missing	143 ( 5.4)		137 ( 5.2)		137 ( 5.2)		115 ( 4.4)
	Frequency of yellow vegetable consumption
	Never	57 ( 2.2)		40 ( 1.5)		31 ( 1.2)		24 ( 0.9)
	Once or twice a week	439 (16.7)		391 (14.8)		258 ( 9.8)		221 ( 8.4)
	Three or four times a week	884 (33.5)		864 (32.8)		785 (29.8)		627 (23.8)
	Five or six a week	434 (16.5)		482 (18.3)		531 (20.1)		450 (17.1)
	Once a day	434 (16.5)		416 (15.8)		436 (16.5)		550 (20.9)
	Twice a day	192 ( 7.3)		243 ( 9.2)		353 (13.4)		491 (18.6)
	Three or more times a day	53 ( 2.0)		63 ( 2.4)		109 ( 4.1)		164 ( 6.2)
	Missing	142 ( 5.4)		137 ( 5.2)		133 ( 5.0)		109 ( 4.1)
	Frequency of light-colored vegetable consumption
	Never	114 ( 4.3)		105 ( 4.0)		62 ( 2.4)		51 ( 1.9)
	Once or twice a week	629 (23.9)		566 (21.5)		430 (16.3)		323 (12.3)
	Three or four times a week	857 (32.5)		885 (33.6)		847 (32.1)		650 (24.7)
	Five or six a week	361 (13.7)		396 (15.0)		427 (16.2)		454 (17.2)
	Once a day	347 (13.2)		343 (13.0)		387 (14.7)		496 (18.8)
	Twice a day	156 ( 5.9)		165 ( 6.3)		277 (10.5)		416 (15.8)
	Three or more times a day	25 ( 0.9)		37 ( 1.4)		71 ( 2.7)		132 ( 5.0)
	Missing	146 ( 5.5)		139 ( 5.3)		135 ( 5.1)		114 ( 4.3)
	ASQ-3 score
	Failed one domain	296 (11.2)		243 ( 9.2)		230 ( 8.7)		235 ( 8.9)
	Failed two domains	89 ( 3.4)		67 ( 2.5)		77 ( 2.9)		51 ( 1.9)
	Failed three domains	44 ( 1.7)		37 ( 1.4)		41 ( 1.6)		32 ( 1.2)
	Failed four domains	15 ( 0.6)		19 ( 0.7)		11 ( 0.4)		17 ( 0.6)
	Failed five domains	27 ( 1.0)		13 ( 0.5)		13 ( 0.5)		15 ( 0.6)
	Failed one or more of the domains	471 (17.9)		379 (14.4)		372 (14.1)		350 (13.3)
	ASQ-3, Ages & Stages Questionnaires, Third Edition; BMI, Body mass index; HG, Hyperemesis gravidarum; PPD, Pervasive developmental disorder; SD, Standard deviation * Pre-pregnancy BMI was calculated by dividing the pre-pregnancy weight (kg) by the square of maternal height (m2). † Energy-adjusted using the residual method except for energy consumption.

## Sheet: Table S5
	Table S5. Characteristics of participants by vegetable consumption from early to mid- pregnancy
		Vegetable consumption
		First quartile		Second quartile		Third quartile		Fourth quartile
		Mean or n (%)	SD	Mean or n (%)	SD	Mean or n (%)	SD	Mean or n (%)	SD
	n	2635		2636		2636		2636
	Maternal characteristics
	Age (years)	31.45	4.91	31.95	4.75	32.25	4.61	32.93	4.66
	Height (cm)	158.61	5.86	158.32	5.43	158.42	5.12	158.55	5.3
	Pre-pregnancy weight (kg)	54.09	9.6	53.75	8.96	53.52	8.45	54.24	9.28
	Pre-pregnancy BMI*
	< 18.5 (kg/m2)	373 (14.2)		374 (14.2)		374 (14.2)		332 (12.6)
	18.5–24.9 (kg/m2)	1909 (72.4)		1919 (72.8)		1947 (73.9)		1935 (73.4)
	≥ 25.0 (kg/m2)	309 (11.7)		306 (11.6)		280 (10.6)		329 (12.5)
	Missing	44 ( 1.7)		37 ( 1.4)		35 ( 1.3)		40 ( 1.5)
	Parity
	Never	1279 (48.5)		1283 (48.7)		1175 (44.6)		1065 (40.4)
	One or more	1354 (51.4)		1344 (51.0)		1455 (55.2)		1569 (59.5)
	Missing	2 ( 0.1)		9 ( 0.3)		6 ( 0.2)		2 ( 0.1)
	Educational attainment
	High school graduate or less	821 (31.2)		729 (27.7)		703 (26.7)		648 (24.6)
	Junior college or vocational college graduate	914 (34.7)		950 (36.0)		897 (34.0)		942 (35.7)
	University graduate or above	621 (23.6)		672 (25.5)		747 (28.3)		769 (29.2)
	Others	5 ( 0.2)		3 ( 0.1)		9 ( 0.3)		5 ( 0.2)
	Missing	274 (10.4)		282 (10.7)		280 (10.6)		272 (10.3)
	Household income
	< 4,000,000 (Japanese Yen/year)	945 (35.9)		881 (33.4)		845 (32.1)		772 (29.3)
	4,000,000-5,999,999 (Japanese Yen/year)	839 (31.8)		823 (31.2)		906 (34.4)		841 (31.9)
	≥ 6,000,000 (Japanese Yen/year)	752 (28.5)		832 (31.6)		795 (30.2)		908 (34.4)
	Missing	99 ( 3.8)		100 ( 3.8)		90 ( 3.4)		115 ( 4.4)
	Cigarette smoking
	Never	1603 (60.8)		1699 (64.5)		1699 (64.5)		1689 (64.1)
	Stopped before pregnancy	592 (22.5)		619 (23.5)		629 (23.9)		656 (24.9)
	Stopped after pregnancy	372 (14.1)		268 (10.2)		275 (10.4)		252 ( 9.6)
	Current	59 ( 2.2)		40 ( 1.5)		27 ( 1.0)		36 ( 1.4)
	Missing	9 ( 0.3)		10 ( 0.4)		6 ( 0.2)		3 ( 0.1)
	Alcohol consumption
	Never	1098 (41.7)		1195 (45.3)		1254 (47.6)		1227 (46.5)
	Former	983 (37.3)		868 (32.9)		860 (32.6)		881 (33.4)
	Current	548 (20.8)		567 (21.5)		512 (19.4)		524 (19.9)
	Missing	6 ( 0.2)		6 ( 0.2)		10 ( 0.4)		4 ( 0.2)
	Folic acid supplementation during pregnancy
	Yes	1476 (56.0)		1597 (60.6)		1590 (60.3)		1602 (60.8)
	No	1155 (43.8)		1034 (39.2)		1045 (39.6)		1031 (39.1)
	Missing	4 ( 0.2)		5 ( 0.2)		1 ( 0.0)		3 ( 0.1)
	Personal PDD history
	Yes	1 ( 0.0)		0 ( 0.0)		2 ( 0.1)		1 ( 0.0)
	No	2380 (90.3)		2369 (89.9)		2367 (89.8)		2376 (90.1)
	Missing	254 ( 9.6)		267 (10.1)		267 (10.1)		259 ( 9.8)
	Fertility treatment
	Yes	273 (10.4)		323 (12.3)		303 (11.5)		339 (12.9)
	No	2358 (89.5)		2309 (87.6)		2323 (88.1)		2290 (86.9)
	Missing	4 ( 0.2)		4 ( 0.2)		10 ( 0.4)		7 ( 0.3)
	HG from early to mid-pregnancy
	No	1731 (65.7)		1767 (67.0)		1815 (68.9)		1726 (65.5)
	Just nausea	612 (23.2)		616 (23.4)		561 (21.3)		625 (23.7)
	Vomiting, but was able to eat	269 (10.2)		229 ( 8.7)		240 ( 9.1)		247 ( 9.4)
	Vomiting, and was unable to eat	19 ( 0.7)		17 ( 0.6)		16 ( 0.6)		33 ( 1.3)
	Missing	4 ( 0.2)		7 ( 0.3)		4 ( 0.2)		5 ( 0.2)
	Dietary and nutrient consumption†
	Total fruit consumption (g/day)	124.82	141.34	137.16	104.07	151.64	117.89	172.12	131.58
	Total vegetable consumption (g/day)	64.12	33.29	113.32	10.18	153.29	13.6	259.27	111.93
	Total meat consumption (g/day)	71.28	50.95	76.57	36.75	73.76	33.84	68.67	38.26
	Total fish consumption (g/day)	28.35	28.82	35.92	24.81	38	28.12	39.62	28.19
	Total grain consumption (g/day)	427.44	126.18	409.74	97.55	399.01	98.58	384.81	107.2
	Total potato consumption (g/day)	16.32	16.13	21.64	12.84	25.77	15.2	32.24	22.76
	Total bean consumption (g/day)	43.48	64.6	53.31	50.57	57.92	50.91	74.19	73.98
	Total dairy product consumption (g/day)	254.66	385.31	228.12	168.91	226.78	180.83	211.17	211.75
	Carotene consumption (mg/day)	1582.62	1042.52	2405.27	810.9	3116.58	1018.63	4760.4	2985.78
	Vitamin C consumption (mg/day)	54.28	37.51	68.91	25.6	81.55	28.77	108.34	44.93
	Vitamin K consumption (mg/day)	152.55	111.57	192.91	93.99	219.46	97.94	282.76	148.88
	Folate consumption (mg/day)	185.35	61.34	222.63	48.11	250.96	48.9	319.73	97.38
	Omega-3 fatty acid consumption (g/day)	1.36	0.61	1.63	0.49	1.74	0.51	1.93	0.62
	Energy consumption (kcal/day)	1769.98	637.79	1481.3	464.12	1506.69	481.38	1663.93	534.51
	Paternal characteristics
	Personal PDD history
	Yes	3 ( 0.1)		0 ( 0.0)		1 ( 0.0)		1 ( 0.0)
	No	2378 (90.2)		2369 (89.9)		2368 (89.8)		2376 (90.1)
	Missing	254 ( 9.6)		267 (10.1)		267 (10.1)		259 ( 9.8)
	Infant characteristics
	Infant sex
	Male	1375 (52.2)		1344 (51.0)		1375 (52.2)		1374 (52.1)
	Female	1259 (47.8)		1287 (48.8)		1259 (47.8)		1260 (47.8)
	Missing	1 ( 0.0)		5 ( 0.2)		2 ( 0.1)		2 ( 0.1)
	Birth season
	Spring (March–May)	664 (25.2)		653 (24.8)		688 (26.1)		650 (24.7)
	Summer (June–August)	641 (24.3)		640 (24.3)		602 (22.8)		633 (24.0)
	Autumn (September–November)	659 (25.0)		695 (26.4)		698 (26.5)		724 (27.5)
	Winter (December–February)	671 (25.5)		648 (24.6)		648 (24.6)		629 (23.9)
	Breastfeeding duration
	< 6 (months)	546 (20.7)		465 (17.6)		427 (16.2)		426 (16.2)
	≥ 6 (months)	1699 (64.5)		1765 (67.0)		1797 (68.2)		1795 (68.1)
	Missing	390 (14.8)		406 (15.4)		412 (15.6)		415 (15.7)
	Frequency of fruit consumption
	Never	384 (14.6)		433 (16.4)		453 (17.2)		459 (17.4)
	Once or twice a week	772 (29.3)		849 (32.2)		802 (30.4)		861 (32.7)
	Three or four times a week	526 (20.0)		518 (19.7)		529 (20.1)		497 (18.9)
	Five or six a week	222 ( 8.4)		188 ( 7.1)		213 ( 8.1)		203 ( 7.7)
	Once a day	360 (13.7)		371 (14.1)		345 (13.1)		351 (13.3)
	Twice a day	128 ( 4.9)		92 ( 3.5)		87 ( 3.3)		109 ( 4.1)
	Three or more times a day	85 ( 3.2)		60 ( 2.3)		45 ( 1.7)		39 ( 1.5)
	Missing	158 ( 6.0)		125 ( 4.7)		162 ( 6.1)		117 ( 4.4)
	Frequency of green vegetable consumption
	Never	150 ( 5.7)		159 ( 6.0)		139 ( 5.3)		94 ( 3.6)
	Once or twice a week	780 (29.6)		735 (27.9)		619 (23.5)		482 (18.3)
	Three or four times a week	840 (31.9)		849 (32.2)		773 (29.3)		746 (28.3)
	Five or six a week	310 (11.8)		299 (11.3)		353 (13.4)		364 (13.8)
	Once a day	268 (10.2)		280 (10.6)		333 (12.6)		432 (16.4)
	Twice a day	110 ( 4.2)		169 ( 6.4)		212 ( 8.0)		320 (12.1)
	Three or more times a day	21 ( 0.8)		28 ( 1.1)		55 ( 2.1)		91 ( 3.5)
	Missing	156 ( 5.9)		117 ( 4.4)		152 ( 5.8)		107 ( 4.1)
	Frequency of yellow vegetable consumption
	Never	56 ( 2.1)		40 ( 1.5)		25 ( 0.9)		31 ( 1.2)
	Once or twice a week	472 (17.9)		360 (13.7)		268 (10.2)		209 ( 7.9)
	Three or four times a week	887 (33.7)		881 (33.4)		762 (28.9)		630 (23.9)
	Five or six a week	443 (16.8)		460 (17.5)		518 (19.7)		476 (18.1)
	Once a day	393 (14.9)		453 (17.2)		472 (17.9)		518 (19.7)
	Twice a day	183 ( 6.9)		268 (10.2)		340 (12.9)		488 (18.5)
	Three or more times a day	47 ( 1.8)		57 ( 2.2)		104 ( 3.9)		181 ( 6.9)
	Missing	154 ( 5.8)		117 ( 4.4)		147 ( 5.6)		103 ( 3.9)
	Frequency of light-colored vegetable consumption
	Never	113 ( 4.3)		104 ( 3.9)		69 ( 2.6)		46 ( 1.7)
	Once or twice a week	643 (24.4)		552 (20.9)		431 (16.4)		322 (12.2)
	Three or four times a week	873 (33.1)		892 (33.8)		829 (31.4)		645 (24.5)
	Five or six a week	365 (13.9)		387 (14.7)		409 (15.5)		477 (18.1)
	Once a day	309 (11.7)		355 (13.5)		421 (16.0)		488 (18.5)
	Twice a day	151 ( 5.7)		191 ( 7.2)		258 ( 9.8)		414 (15.7)
	Three or more times a day	25 ( 0.9)		34 ( 1.3)		69 ( 2.6)		137 ( 5.2)
	Missing	156 ( 5.9)		121 ( 4.6)		150 ( 5.7)		107 ( 4.1)
	ASQ-3 score
	Failed one domain	280 (10.6)		255 ( 9.7)		258 ( 9.8)		211 ( 8.0)
	Failed two domains	94 ( 3.6)		73 ( 2.8)		74 ( 2.8)		43 ( 1.6)
	Failed three domains	39 ( 1.5)		49 ( 1.9)		27 ( 1.0)		39 ( 1.5)
	Failed four domains	18 ( 0.7)		19 ( 0.7)		12 ( 0.5)		13 ( 0.5)
	Failed five domains	19 ( 0.7)		20 ( 0.8)		14 ( 0.5)		15 ( 0.6)
	Failed one or more of the domains	450 (17.1)		416 (15.8)		385 (14.6)		321 (12.2)
	ASQ-3, Ages & Stages Questionnaires, Third Edition; BMI, Body mass index; HG, Hyperemesis gravidarum; PPD, Pervasive developmental disorder; SD, Standard deviation * Pre-pregnancy BMI was calculated by dividing the pre-pregnancy weight (kg) by the square of maternal height (m2). † Energy-adjusted using the residual method except for energy consumption.

## Sheet: Table S6
	Table S6. Frequency of dietary consumption in offspring aged 2 years by fruit consumption from pre- to early pregnancy
		Fruit consumption
		First quartile	Second quartile	Third quartile	Fourth quartile
		Mean or n (%)	Mean or n (%)	Mean or n (%)	Mean or n (%)
	n	2635	2636	2636	2636
	Frequency of fruit consumption in offspring aged 2 years
	Rice
	Never	3 ( 0.1)	6 ( 0.2)	7 ( 0.3)	7 ( 0.3)
	Once or twice a week	5 ( 0.2)	10 ( 0.4)	5 ( 0.2)	11 ( 0.4)
	Three or four times a week	19 ( 0.7)	18 ( 0.7)	16 ( 0.6)	24 ( 0.9)
	Five or six a week	46 ( 1.7)	56 ( 2.1)	45 ( 1.7)	49 ( 1.9)
	Once a day	146 ( 5.5)	159 ( 6.0)	153 ( 5.8)	139 ( 5.3)
	Twice a day	1211 (46.0)	1240 (47.0)	1214 (46.1)	1211 (45.9)
	Three or more times a day	1075 (40.8)	1018 (38.6)	1042 (39.5)	1079 (40.9)
	Missing	130 ( 4.9)	129 ( 4.9)	154 ( 5.8)	116 ( 4.4)
	Bread
	Never	59 ( 2.2)	63 ( 2.4)	62 ( 2.4)	57 ( 2.2)
	Once or twice a week	717 (27.2)	719 (27.3)	703 (26.7)	688 (26.1)
	Three or four times a week	690 (26.2)	729 (27.7)	732 (27.8)	711 (27.0)
	Five or six a week	317 (12.0)	325 (12.3)	291 (11.0)	359 (13.6)
	Once a day	673 (25.5)	629 (23.9)	657 (24.9)	652 (24.7)
	Twice a day	34 ( 1.3)	34 ( 1.3)	27 ( 1.0)	44 ( 1.7)
	Three or more times a day	5 ( 0.2)	8 ( 0.3)	8 ( 0.3)	4 ( 0.2)
	Missing	140 ( 5.3)	129 ( 4.9)	156 ( 5.9)	121 ( 4.6)
	Beef
	Never	873 (33.1)	874 (33.2)	834 (31.6)	825 (31.3)
	Once or twice a week	1322 (50.2)	1323 (50.2)	1335 (50.6)	1296 (49.2)
	Three or four times a week	217 ( 8.2)	235 ( 8.9)	212 ( 8.0)	279 (10.6)
	Five or six a week	53 ( 2.0)	32 ( 1.2)	54 ( 2.0)	59 ( 2.2)
	Once a day	29 ( 1.1)	29 ( 1.1)	35 ( 1.3)	41 ( 1.6)
	Twice a day	4 ( 0.2)	2 ( 0.1)	4 ( 0.2)	6 ( 0.2)
	Three or more times a day	3 ( 0.1)	2 ( 0.1)	4 ( 0.2)	2 ( 0.1)
	Missing	134 ( 5.1)	139 ( 5.3)	158 ( 6.0)	128 ( 4.9)
	Pork
	Never	112 ( 4.3)	119 ( 4.5)	109 ( 4.1)	90 ( 3.4)
	Once or twice a week	1114 (42.3)	1228 (46.6)	1172 (44.5)	1147 (43.5)
	Three or four times a week	941 (35.7)	905 (34.3)	910 (34.5)	959 (36.4)
	Five or six a week	211 ( 8.0)	164 ( 6.2)	186 ( 7.1)	187 ( 7.1)
	Once a day	104 ( 3.9)	80 ( 3.0)	87 ( 3.3)	116 ( 4.4)
	Twice a day	11 ( 0.4)	6 ( 0.2)	14 ( 0.5)	17 ( 0.6)
	Three or more times a day	5 ( 0.2)	3 ( 0.1)	4 ( 0.2)	2 ( 0.1)
	Missing	137 ( 5.2)	131 ( 5.0)	154 ( 5.8)	118 ( 4.5)
	Chicken
	Never	91 ( 3.5)	100 ( 3.8)	102 ( 3.9)	87 ( 3.3)
	Once or twice a week	1232 (46.8)	1328 (50.4)	1279 (48.5)	1233 (46.8)
	Three or four times a week	859 (32.6)	815 (30.9)	802 (30.4)	877 (33.3)
	Five or six a week	200 ( 7.6)	158 ( 6.0)	173 ( 6.6)	179 ( 6.8)
	Once a day	106 ( 4.0)	94 ( 3.6)	106 ( 4.0)	128 ( 4.9)
	Twice a day	7 ( 0.3)	6 ( 0.2)	15 ( 0.6)	14 ( 0.5)
	Three or more times a day	4 ( 0.2)	4 ( 0.2)	5 ( 0.2)	2 ( 0.1)
	Missing	136 ( 5.2)	131 ( 5.0)	154 ( 5.8)	116 ( 4.4)
	White fish
	Never	505 (19.2)	533 (20.2)	506 (19.2)	448 (17.0)
	Once or twice a week	1580 (60.0)	1590 (60.3)	1554 (59.0)	1585 (60.1)
	Three or four times a week	352 (13.4)	317 (12.0)	349 (13.2)	410 (15.6)
	Five or six a week	39 ( 1.5)	49 ( 1.9)	44 ( 1.7)	56 ( 2.1)
	Once a day	22 ( 0.8)	14 ( 0.5)	20 ( 0.8)	17 ( 0.6)
	Twice a day	1 ( 0.0)	2 ( 0.1)	6 ( 0.2)	2 ( 0.1)
	Three or more times a day	3 ( 0.1)	1 ( 0.0)	3 ( 0.1)	0 ( 0.0)
	Missing	133 ( 5.0)	130 ( 4.9)	154 ( 5.8)	118 ( 4.5)
	Red fish
	Never	405 (15.4)	411 (15.6)	399 (15.1)	388 (14.7)
	Once or twice a week	1625 (61.7)	1657 (62.9)	1613 (61.2)	1615 (61.3)
	Three or four times a week	375 (14.2)	365 (13.8)	389 (14.8)	421 (16.0)
	Five or six a week	70 ( 2.7)	52 ( 2.0)	58 ( 2.2)	68 ( 2.6)
	Once a day	22 ( 0.8)	17 ( 0.6)	19 ( 0.7)	23 ( 0.9)
	Twice a day	1 ( 0.0)	1 ( 0.0)	3 ( 0.1)	3 ( 0.1)
	Three or more times a day	3 ( 0.1)	1 ( 0.0)	2 ( 0.1)	2 ( 0.1)
	Missing	134 ( 5.1)	132 ( 5.0)	153 ( 5.8)	116 ( 4.4)
	Blue-backed fish
	Never	966 (36.7)	944 (35.8)	924 (35.1)	877 (33.3)
	Once or twice a week	1278 (48.5)	1369 (51.9)	1314 (49.8)	1364 (51.7)
	Three or four times a week	217 ( 8.2)	167 ( 6.3)	208 ( 7.9)	230 ( 8.7)
	Five or six a week	31 ( 1.2)	16 ( 0.6)	29 ( 1.1)	39 ( 1.5)
	Once a day	10 ( 0.4)	7 ( 0.3)	7 ( 0.3)	10 ( 0.4)
	Twice a day	0 ( 0.0)	2 ( 0.1)	1 ( 0.0)	1 ( 0.0)
	Three or more times a day	2 ( 0.1)	1 ( 0.0)	2 ( 0.1)	0 ( 0.0)
	Missing	131 ( 5.0)	130 ( 4.9)	151 ( 5.7)	115 ( 4.4)
	Egg yolk
	Never	192 ( 7.3)	201 ( 7.6)	188 ( 7.1)	196 ( 7.4)
	Once or twice a week	856 (32.5)	851 (32.3)	871 (33.0)	840 (31.9)
	Three or four times a week	856 (32.5)	908 (34.4)	891 (33.8)	889 (33.7)
	Five or six a week	258 ( 9.8)	240 ( 9.1)	244 ( 9.3)	267 (10.1)
	Once a day	313 (11.9)	292 (11.1)	267 (10.1)	300 (11.4)
	Twice a day	22 ( 0.8)	12 ( 0.5)	13 ( 0.5)	20 ( 0.8)
	Three or more times a day	2 ( 0.1)	2 ( 0.1)	3 ( 0.1)	6 ( 0.2)
	Missing	136 ( 5.2)	130 ( 4.9)	159 ( 6.0)	118 ( 4.5)
	Egg white
	Never	208 ( 7.9)	220 ( 8.3)	206 ( 7.8)	207 ( 7.9)
	Once or twice a week	822 (31.2)	840 (31.9)	842 (31.9)	812 (30.8)
	Three or four times a week	855 (32.4)	908 (34.4)	891 (33.8)	889 (33.7)
	Five or six a week	259 ( 9.8)	239 ( 9.1)	249 ( 9.4)	274 (10.4)
	Once a day	323 (12.3)	286 (10.8)	271 (10.3)	302 (11.5)
	Twice a day	24 ( 0.9)	14 ( 0.5)	19 ( 0.7)	25 ( 0.9)
	Three or more times a day	5 ( 0.2)	2 ( 0.1)	3 ( 0.1)	9 ( 0.3)
	Missing	139 ( 5.3)	127 ( 4.8)	155 ( 5.9)	118 ( 4.5)
	Milk
	Never	276 (10.5)	305 (11.6)	254 ( 9.6)	250 ( 9.5)
	Once or twice a week	312 (11.8)	356 (13.5)	332 (12.6)	310 (11.8)
	Three or four times a week	372 (14.1)	348 (13.2)	393 (14.9)	368 (14.0)
	Five or six a week	240 ( 9.1)	251 ( 9.5)	266 (10.1)	295 (11.2)
	Once a day	658 (25.0)	618 (23.4)	596 (22.6)	657 (24.9)
	Twice a day	440 (16.7)	419 (15.9)	450 (17.1)	440 (16.7)
	Three or more times a day	195 ( 7.4)	206 ( 7.8)	191 ( 7.2)	195 ( 7.4)
	Missing	142 ( 5.4)	133 ( 5.0)	154 ( 5.8)	121 ( 4.6)
	Yogurt
	Never	184 ( 7.0)	157 ( 6.0)	157 ( 6.0)	138 ( 5.2)
	Once or twice a week	524 (19.9)	500 (19.0)	449 (17.0)	416 (15.8)
	Three or four times a week	594 (22.5)	608 (23.1)	583 (22.1)	550 (20.9)
	Five or six a week	307 (11.7)	351 (13.3)	348 (13.2)	404 (15.3)
	Once a day	744 (28.2)	765 (29.0)	806 (30.6)	855 (32.4)
	Twice a day	109 ( 4.1)	97 ( 3.7)	97 ( 3.7)	118 ( 4.5)
	Three or more times a day	35 ( 1.3)	27 ( 1.0)	35 ( 1.3)	30 ( 1.1)
	Missing	138 ( 5.2)	131 ( 5.0)	161 ( 6.1)	125 ( 4.7)
	Cheese
	Never	407 (15.4)	429 (16.3)	390 (14.8)	383 (14.5)
	Once or twice a week	1046 (39.7)	1041 (39.5)	955 (36.2)	964 (36.6)
	Three or four times a week	532 (20.2)	513 (19.5)	610 (23.1)	556 (21.1)
	Five or six a week	219 ( 8.3)	233 ( 8.8)	216 ( 8.2)	258 ( 9.8)
	Once a day	252 ( 9.6)	255 ( 9.7)	268 (10.2)	310 (11.8)
	Twice a day	38 ( 1.4)	27 ( 1.0)	34 ( 1.3)	40 ( 1.5)
	Three or more times a day	5 ( 0.2)	9 ( 0.3)	6 ( 0.2)	7 ( 0.3)
	Missing	136 ( 5.2)	129 ( 4.9)	157 ( 6.0)	118 ( 4.5)

## Sheet: Table S7
	Table S7. Frequency of dietary consumption in offspring aged 2 years by fruit consumption from early to mid-pregnancy
		Fruit consumption
		First quartile	Second quartile	Third quartile	Fourth quartile
		Mean or n (%)	Mean or n (%)	Mean or n (%)	Mean or n (%)
	n	2635	2636	2636	2636
	Frequency of fruit consumption in offspring aged 2 years
	Rice
	Never	2 ( 0.1)	4 ( 0.2)	8 ( 0.3)	9 ( 0.3)
	Once or twice a week	6 ( 0.2)	5 ( 0.2)	9 ( 0.3)	11 ( 0.4)
	Three or four times a week	11 ( 0.4)	23 ( 0.9)	18 ( 0.7)	25 ( 0.9)
	Five or six a week	55 ( 2.1)	45 ( 1.7)	57 ( 2.2)	39 ( 1.5)
	Once a day	135 ( 5.1)	162 ( 6.1)	165 ( 6.3)	135 ( 5.1)
	Twice a day	1190 (45.2)	1217 (46.2)	1250 (47.4)	1219 (46.2)
	Three or more times a day	1088 (41.3)	1041 (39.5)	1005 (38.1)	1080 (41.0)
	Missing	148 ( 5.6)	139 ( 5.3)	124 ( 4.7)	118 ( 4.5)
	Bread
	Never	74 ( 2.8)	58 ( 2.2)	48 ( 1.8)	61 ( 2.3)
	Once or twice a week	727 (27.6)	739 (28.0)	680 (25.8)	681 (25.8)
	Three or four times a week	653 (24.8)	729 (27.7)	751 (28.5)	729 (27.7)
	Five or six a week	345 (13.1)	317 (12.0)	301 (11.4)	329 (12.5)
	Once a day	633 (24.0)	615 (23.3)	691 (26.2)	672 (25.5)
	Twice a day	45 ( 1.7)	29 ( 1.1)	27 ( 1.0)	38 ( 1.4)
	Three or more times a day	6 ( 0.2)	8 ( 0.3)	5 ( 0.2)	6 ( 0.2)
	Missing	152 ( 5.8)	141 ( 5.3)	133 ( 5.0)	120 ( 4.6)
	Beef
	Never	822 (31.2)	906 (34.4)	878 (33.3)	800 (30.3)
	Once or twice a week	1347 (51.1)	1302 (49.4)	1315 (49.9)	1312 (49.8)
	Three or four times a week	221 ( 8.4)	209 ( 7.9)	228 ( 8.6)	285 (10.8)
	Five or six a week	51 ( 1.9)	46 ( 1.7)	41 ( 1.6)	60 ( 2.3)
	Once a day	34 ( 1.3)	27 ( 1.0)	31 ( 1.2)	42 ( 1.6)
	Twice a day	3 ( 0.1)	2 ( 0.1)	5 ( 0.2)	6 ( 0.2)
	Three or more times a day	3 ( 0.1)	3 ( 0.1)	2 ( 0.1)	3 ( 0.1)
	Missing	154 ( 5.8)	141 ( 5.3)	136 ( 5.2)	128 ( 4.9)
	Pork
	Never	100 ( 3.8)	118 ( 4.5)	115 ( 4.4)	97 ( 3.7)
	Once or twice a week	1147 (43.5)	1200 (45.5)	1200 (45.5)	1114 (42.3)
	Three or four times a week	910 (34.5)	925 (35.1)	913 (34.6)	967 (36.7)
	Five or six a week	211 ( 8.0)	164 ( 6.2)	174 ( 6.6)	199 ( 7.5)
	Once a day	103 ( 3.9)	80 ( 3.0)	84 ( 3.2)	120 ( 4.6)
	Twice a day	11 ( 0.4)	5 ( 0.2)	14 ( 0.5)	18 ( 0.7)
	Three or more times a day	5 ( 0.2)	4 ( 0.2)	2 ( 0.1)	3 ( 0.1)
	Missing	148 ( 5.6)	140 ( 5.3)	134 ( 5.1)	118 ( 4.5)
	Chicken
	Never	89 ( 3.4)	107 ( 4.1)	101 ( 3.8)	83 ( 3.1)
	Once or twice a week	1244 (47.2)	1308 (49.6)	1314 (49.8)	1206 (45.8)
	Three or four times a week	850 (32.3)	807 (30.6)	801 (30.4)	895 (34.0)
	Five or six a week	189 ( 7.2)	165 ( 6.3)	170 ( 6.4)	186 ( 7.1)
	Once a day	103 ( 3.9)	96 ( 3.6)	104 ( 3.9)	131 ( 5.0)
	Twice a day	7 ( 0.3)	8 ( 0.3)	14 ( 0.5)	13 ( 0.5)
	Three or more times a day	5 ( 0.2)	3 ( 0.1)	3 ( 0.1)	4 ( 0.2)
	Missing	148 ( 5.6)	142 ( 5.4)	129 ( 4.9)	118 ( 4.5)
	White fish
	Never	504 (19.1)	512 (19.4)	502 (19.0)	474 (18.0)
	Once or twice a week	1591 (60.4)	1591 (60.4)	1589 (60.3)	1538 (58.3)
	Three or four times a week	340 (12.9)	335 (12.7)	338 (12.8)	415 (15.7)
	Five or six a week	39 ( 1.5)	43 ( 1.6)	47 ( 1.8)	59 ( 2.2)
	Once a day	12 ( 0.5)	13 ( 0.5)	23 ( 0.9)	25 ( 0.9)
	Twice a day	2 ( 0.1)	3 ( 0.1)	4 ( 0.2)	2 ( 0.1)
	Three or more times a day	2 ( 0.1)	2 ( 0.1)	1 ( 0.0)	2 ( 0.1)
	Missing	145 ( 5.5)	137 ( 5.2)	132 ( 5.0)	121 ( 4.6)
	Red fish
	Never	400 (15.2)	422 (16.0)	381 (14.5)	400 (15.2)
	Once or twice a week	1637 (62.1)	1616 (61.3)	1688 (64.0)	1569 (59.5)
	Three or four times a week	366 (13.9)	383 (14.5)	367 (13.9)	434 (16.5)
	Five or six a week	62 ( 2.4)	55 ( 2.1)	50 ( 1.9)	81 ( 3.1)
	Once a day	19 ( 0.7)	19 ( 0.7)	17 ( 0.6)	26 ( 1.0)
	Twice a day	1 ( 0.0)	2 ( 0.1)	3 ( 0.1)	2 ( 0.1)
	Three or more times a day	2 ( 0.1)	1 ( 0.0)	2 ( 0.1)	3 ( 0.1)
	Missing	148 ( 5.6)	138 ( 5.2)	128 ( 4.9)	121 ( 4.6)
	Blue-backed fish
	Never	946 (35.9)	965 (36.6)	932 (35.4)	868 (32.9)
	Once or twice a week	1303 (49.4)	1318 (50.0)	1353 (51.3)	1351 (51.3)
	Three or four times a week	204 ( 7.7)	180 ( 6.8)	192 ( 7.3)	246 ( 9.3)
	Five or six a week	29 ( 1.1)	26 ( 1.0)	21 ( 0.8)	39 ( 1.5)
	Once a day	6 ( 0.2)	8 ( 0.3)	8 ( 0.3)	12 ( 0.5)
	Twice a day	1 ( 0.0)	1 ( 0.0)	2 ( 0.1)	0 ( 0.0)
	Three or more times a day	2 ( 0.1)	1 ( 0.0)	1 ( 0.0)	1 ( 0.0)
	Missing	144 ( 5.5)	137 ( 5.2)	127 ( 4.8)	119 ( 4.5)
	Egg yolk
	Never	192 ( 7.3)	190 ( 7.2)	197 ( 7.5)	198 ( 7.5)
	Once or twice a week	812 (30.8)	895 (34.0)	877 (33.3)	834 (31.6)
	Three or four times a week	890 (33.8)	880 (33.4)	873 (33.1)	901 (34.2)
	Five or six a week	280 (10.6)	224 ( 8.5)	249 ( 9.4)	256 ( 9.7)
	Once a day	291 (11.0)	290 (11.0)	287 (10.9)	304 (11.5)
	Twice a day	18 ( 0.7)	16 ( 0.6)	18 ( 0.7)	15 ( 0.6)
	Three or more times a day	2 ( 0.1)	3 ( 0.1)	4 ( 0.2)	4 ( 0.2)
	Missing	150 ( 5.7)	138 ( 5.2)	131 ( 5.0)	124 ( 4.7)
	Egg white
	Never	215 ( 8.2)	207 ( 7.9)	211 ( 8.0)	208 ( 7.9)
	Once or twice a week	782 (29.7)	873 (33.1)	851 (32.3)	810 (30.7)
	Three or four times a week	892 (33.9)	877 (33.3)	875 (33.2)	899 (34.1)
	Five or six a week	280 (10.6)	226 ( 8.6)	253 ( 9.6)	262 ( 9.9)
	Once a day	295 (11.2)	292 (11.1)	287 (10.9)	308 (11.7)
	Twice a day	20 ( 0.8)	17 ( 0.6)	23 ( 0.9)	22 ( 0.8)
	Three or more times a day	3 ( 0.1)	3 ( 0.1)	6 ( 0.2)	7 ( 0.3)
	Missing	148 ( 5.6)	141 ( 5.3)	130 ( 4.9)	120 ( 4.6)
	Milk
	Never	274 (10.4)	259 ( 9.8)	284 (10.8)	268 (10.2)
	Once or twice a week	327 (12.4)	339 (12.9)	311 (11.8)	333 (12.6)
	Three or four times a week	369 (14.0)	363 (13.8)	379 (14.4)	370 (14.0)
	Five or six a week	250 ( 9.5)	240 ( 9.1)	279 (10.6)	283 (10.7)
	Once a day	628 (23.8)	647 (24.5)	621 (23.6)	633 (24.0)
	Twice a day	427 (16.2)	437 (16.6)	442 (16.8)	443 (16.8)
	Three or more times a day	206 ( 7.8)	213 ( 8.1)	185 ( 7.0)	183 ( 6.9)
	Missing	154 ( 5.8)	138 ( 5.2)	135 ( 5.1)	123 ( 4.7)
	Yogurt
	Never	152 ( 5.8)	162 ( 6.1)	179 ( 6.8)	143 ( 5.4)
	Once or twice a week	517 (19.6)	503 (19.1)	460 (17.5)	409 (15.5)
	Three or four times a week	601 (22.8)	585 (22.2)	578 (21.9)	571 (21.7)
	Five or six a week	332 (12.6)	343 (13.0)	333 (12.6)	402 (15.3)
	Once a day	731 (27.7)	793 (30.1)	821 (31.1)	825 (31.3)
	Twice a day	113 ( 4.3)	80 ( 3.0)	109 ( 4.1)	119 ( 4.5)
	Three or more times a day	37 ( 1.4)	28 ( 1.1)	22 ( 0.8)	40 ( 1.5)
	Missing	152 ( 5.8)	142 ( 5.4)	134 ( 5.1)	127 ( 4.8)
	Cheese
	Never	397 (15.1)	422 (16.0)	410 (15.6)	380 (14.4)
	Once or twice a week	1051 (39.9)	1041 (39.5)	988 (37.5)	926 (35.1)
	Three or four times a week	542 (20.6)	530 (20.1)	542 (20.6)	597 (22.6)
	Five or six a week	210 ( 8.0)	222 ( 8.4)	237 ( 9.0)	257 ( 9.7)
	Once a day	254 ( 9.6)	246 ( 9.3)	281 (10.7)	304 (11.5)
	Twice a day	28 ( 1.1)	29 ( 1.1)	42 ( 1.6)	40 ( 1.5)
	Three or more times a day	6 ( 0.2)	7 ( 0.3)	9 ( 0.3)	5 ( 0.2)
	Missing	147 ( 5.6)	139 ( 5.3)	127 ( 4.8)	127 ( 4.8)

## Sheet: Table S8
	Table S8. Frequency of dietary consumption in offspring aged 2 years by vegetable consumption from pre- to early pregnancy
		Vegetable consumption
		First quartile	Second quartile	Third quartile	Fourth quartile
		Mean or n (%)	Mean or n (%)	Mean or n (%)	Mean or n (%)
	n	2635	2636	2636	2636
	Frequency of fruit consumption in offspring aged 2 years
	Rice
	Never	6 ( 0.2)	8 ( 0.3)	5 ( 0.2)	4 ( 0.2)
	Once or twice a week	8 ( 0.3)	9 ( 0.3)	8 ( 0.3)	6 ( 0.2)
	Three or four times a week	20 ( 0.8)	26 ( 1.0)	14 ( 0.5)	17 ( 0.6)
	Five or six a week	61 ( 2.3)	53 ( 2.0)	49 ( 1.9)	33 ( 1.3)
	Once a day	160 ( 6.1)	172 ( 6.5)	131 ( 5.0)	134 ( 5.1)
	Twice a day	1307 (49.6)	1284 (48.7)	1199 (45.5)	1086 (41.2)
	Three or more times a day	929 (35.3)	944 (35.8)	1098 (41.7)	1243 (47.2)
	Missing	144 ( 5.5)	140 ( 5.3)	132 ( 5.0)	113 ( 4.3)
	Bread
	Never	50 ( 1.9)	65 ( 2.5)	62 ( 2.4)	64 ( 2.4)
	Once or twice a week	684 (26.0)	677 (25.7)	724 (27.5)	742 (28.1)
	Three or four times a week	662 (25.1)	751 (28.5)	727 (27.6)	722 (27.4)
	Five or six a week	341 (12.9)	295 (11.2)	309 (11.7)	347 (13.2)
	Once a day	692 (26.3)	671 (25.5)	641 (24.3)	607 (23.0)
	Twice a day	45 ( 1.7)	29 ( 1.1)	27 ( 1.0)	38 ( 1.4)
	Three or more times a day	12 ( 0.5)	3 ( 0.1)	6 ( 0.2)	4 ( 0.2)
	Missing	149 ( 5.7)	145 ( 5.5)	140 ( 5.3)	112 ( 4.2)
	Beef
	Never	805 (30.6)	890 (33.8)	860 (32.6)	851 (32.3)
	Once or twice a week	1352 (51.3)	1309 (49.7)	1325 (50.3)	1290 (48.9)
	Three or four times a week	229 ( 8.7)	223 ( 8.5)	229 ( 8.7)	262 ( 9.9)
	Five or six a week	59 ( 2.2)	32 ( 1.2)	47 ( 1.8)	60 ( 2.3)
	Once a day	33 ( 1.3)	30 ( 1.1)	24 ( 0.9)	47 ( 1.8)
	Twice a day	5 ( 0.2)	2 ( 0.1)	3 ( 0.1)	6 ( 0.2)
	Three or more times a day	3 ( 0.1)	0 ( 0.0)	6 ( 0.2)	2 ( 0.1)
	Missing	149 ( 5.7)	150 ( 5.7)	142 ( 5.4)	118 ( 4.5)
	Pork
	Never	131 ( 5.0)	118 ( 4.5)	96 ( 3.6)	85 ( 3.2)
	Once or twice a week	1221 (46.3)	1217 (46.2)	1188 (45.1)	1035 (39.3)
	Three or four times a week	870 (33.0)	922 (35.0)	922 (35.0)	1001 (38.0)
	Five or six a week	170 ( 6.5)	152 ( 5.8)	186 ( 7.1)	240 ( 9.1)
	Once a day	86 ( 3.3)	73 ( 2.8)	89 ( 3.4)	139 ( 5.3)
	Twice a day	8 ( 0.3)	7 ( 0.3)	12 ( 0.5)	21 ( 0.8)
	Three or more times a day	4 ( 0.2)	2 ( 0.1)	6 ( 0.2)	2 ( 0.1)
	Missing	145 ( 5.5)	145 ( 5.5)	137 ( 5.2)	113 ( 4.3)
	Chicken
	Never	121 ( 4.6)	94 ( 3.6)	85 ( 3.2)	80 ( 3.0)
	Once or twice a week	1308 (49.6)	1332 (50.5)	1292 (49.0)	1140 (43.2)
	Three or four times a week	784 (29.8)	817 (31.0)	834 (31.6)	918 (34.8)
	Five or six a week	170 ( 6.5)	157 ( 6.0)	170 ( 6.4)	213 ( 8.1)
	Once a day	92 ( 3.5)	85 ( 3.2)	105 ( 4.0)	152 ( 5.8)
	Twice a day	10 ( 0.4)	5 ( 0.2)	7 ( 0.3)	20 ( 0.8)
	Three or more times a day	4 ( 0.2)	3 ( 0.1)	7 ( 0.3)	1 ( 0.0)
	Missing	146 ( 5.5)	143 ( 5.4)	136 ( 5.2)	112 ( 4.2)
	White fish
	Never	515 (19.5)	569 (21.6)	483 (18.3)	425 (16.1)
	Once or twice a week	1591 (60.4)	1562 (59.3)	1595 (60.5)	1561 (59.2)
	Three or four times a week	322 (12.2)	317 (12.0)	355 (13.5)	434 (16.5)
	Five or six a week	40 ( 1.5)	35 ( 1.3)	42 ( 1.6)	71 ( 2.7)
	Once a day	16 ( 0.6)	11 ( 0.4)	19 ( 0.7)	27 ( 1.0)
	Twice a day	2 ( 0.1)	3 ( 0.1)	2 ( 0.1)	4 ( 0.2)
	Three or more times a day	3 ( 0.1)	0 ( 0.0)	4 ( 0.2)	0 ( 0.0)
	Missing	146 ( 5.5)	139 ( 5.3)	136 ( 5.2)	114 ( 4.3)
	Red fish
	Never	449 (17.0)	449 (17.0)	390 (14.8)	315 (11.9)
	Once or twice a week	1612 (61.2)	1639 (62.2)	1647 (62.5)	1612 (61.2)
	Three or four times a week	345 (13.1)	346 (13.1)	377 (14.3)	482 (18.3)
	Five or six a week	64 ( 2.4)	38 ( 1.4)	56 ( 2.1)	90 ( 3.4)
	Once a day	15 ( 0.6)	18 ( 0.7)	24 ( 0.9)	24 ( 0.9)
	Twice a day	2 ( 0.1)	1 ( 0.0)	2 ( 0.1)	3 ( 0.1)
	Three or more times a day	3 ( 0.1)	0 ( 0.0)	5 ( 0.2)	0 ( 0.0)
	Missing	145 ( 5.5)	145 ( 5.5)	135 ( 5.1)	110 ( 4.2)
	Blue-backed fish
	Never	1040 (39.5)	1012 (38.4)	894 (33.9)	765 (29.0)
	Once or twice a week	1237 (46.9)	1296 (49.2)	1356 (51.4)	1436 (54.5)
	Three or four times a week	180 ( 6.8)	161 ( 6.1)	208 ( 7.9)	273 (10.4)
	Five or six a week	27 ( 1.0)	21 ( 0.8)	28 ( 1.1)	39 ( 1.5)
	Once a day	5 ( 0.2)	8 ( 0.3)	11 ( 0.4)	10 ( 0.4)
	Twice a day	1 ( 0.0)	1 ( 0.0)	1 ( 0.0)	1 ( 0.0)
	Three or more times a day	2 ( 0.1)	0 ( 0.0)	3 ( 0.1)	0 ( 0.0)
	Missing	143 ( 5.4)	137 ( 5.2)	135 ( 5.1)	112 ( 4.2)
	Egg yolk
	Never	199 ( 7.6)	201 ( 7.6)	205 ( 7.8)	172 ( 6.5)
	Once or twice a week	890 (33.8)	961 (36.5)	830 (31.5)	737 (28.0)
	Three or four times a week	896 (34.0)	872 (33.1)	890 (33.8)	886 (33.6)
	Five or six a week	222 ( 8.4)	224 ( 8.5)	256 ( 9.7)	307 (11.6)
	Once a day	262 ( 9.9)	224 ( 8.5)	299 (11.3)	387 (14.7)
	Twice a day	16 ( 0.6)	9 ( 0.3)	14 ( 0.5)	28 ( 1.1)
	Three or more times a day	4 ( 0.2)	0 ( 0.0)	5 ( 0.2)	4 ( 0.2)
	Missing	146 ( 5.5)	145 ( 5.5)	137 ( 5.2)	115 ( 4.4)
	Egg white
	Never	207 ( 7.9)	223 ( 8.5)	224 ( 8.5)	187 ( 7.1)
	Once or twice a week	864 (32.8)	936 (35.5)	804 (30.5)	712 (27.0)
	Three or four times a week	898 (34.1)	861 (32.7)	896 (34.0)	888 (33.7)
	Five or six a week	226 ( 8.6)	231 ( 8.8)	257 ( 9.7)	307 (11.6)
	Once a day	267 (10.1)	227 ( 8.6)	297 (11.3)	391 (14.8)
	Twice a day	20 ( 0.8)	13 ( 0.5)	16 ( 0.6)	33 ( 1.3)
	Three or more times a day	8 ( 0.3)	2 ( 0.1)	5 ( 0.2)	4 ( 0.2)
	Missing	145 ( 5.5)	143 ( 5.4)	137 ( 5.2)	114 ( 4.3)
	Milk
	Never	291 (11.0)	292 (11.1)	250 ( 9.5)	252 ( 9.6)
	Once or twice a week	335 (12.7)	336 (12.7)	336 (12.7)	303 (11.5)
	Three or four times a week	369 (14.0)	392 (14.9)	373 (14.2)	347 (13.2)
	Five or six a week	242 ( 9.2)	243 ( 9.2)	283 (10.7)	284 (10.8)
	Once a day	654 (24.8)	611 (23.2)	599 (22.7)	665 (25.2)
	Twice a day	395 (15.0)	439 (16.7)	460 (17.5)	455 (17.3)
	Three or more times a day	195 ( 7.4)	180 ( 6.8)	197 ( 7.5)	215 ( 8.2)
	Missing	154 ( 5.8)	143 ( 5.4)	138 ( 5.2)	115 ( 4.4)
	Yogurt
	Never	179 ( 6.8)	145 ( 5.5)	161 ( 6.1)	151 ( 5.7)
	Once or twice a week	502 (19.1)	536 (20.3)	471 (17.9)	380 (14.4)
	Three or four times a week	598 (22.7)	617 (23.4)	583 (22.1)	537 (20.4)
	Five or six a week	331 (12.6)	316 (12.0)	370 (14.0)	393 (14.9)
	Once a day	713 (27.1)	764 (29.0)	795 (30.2)	898 (34.1)
	Twice a day	117 ( 4.4)	84 ( 3.2)	88 ( 3.3)	132 ( 5.0)
	Three or more times a day	40 ( 1.5)	24 ( 0.9)	32 ( 1.2)	31 ( 1.2)
	Missing	155 ( 5.9)	150 ( 5.7)	136 ( 5.2)	114 ( 4.3)
	Cheese
	Never	443 (16.8)	415 (15.7)	372 (14.1)	379 (14.4)
	Once or twice a week	1021 (38.7)	1059 (40.2)	1003 (38.1)	923 (35.0)
	Three or four times a week	528 (20.0)	553 (21.0)	575 (21.8)	555 (21.1)
	Five or six a week	207 ( 7.9)	195 ( 7.4)	247 ( 9.4)	277 (10.5)
	Once a day	242 ( 9.2)	240 ( 9.1)	270 (10.2)	333 (12.6)
	Twice a day	36 ( 1.4)	25 ( 0.9)	29 ( 1.1)	49 ( 1.9)
	Three or more times a day	10 ( 0.4)	5 ( 0.2)	6 ( 0.2)	6 ( 0.2)
	Missing	148 ( 5.6)	144 ( 5.5)	134 ( 5.1)	114 ( 4.3)

## Sheet: Table S9
	Table S9. Frequency of dietary consumption in offspring aged 2 years by vegetable consumption from early to mid-pregnancy
		Vegetable consumption
		First quartile	Second quartile	Third quartile	Fourth quartile
		Mean or n (%)	Mean or n (%)	Mean or n (%)	Mean or n (%)
	n	2635	2636	2636	2636
	Frequency of fruit consumption in offspring aged 2 years
	Rice
	Never	5 ( 0.2)	8 ( 0.3)	5 ( 0.2)	5 ( 0.2)
	Once or twice a week	7 ( 0.3)	13 ( 0.5)	5 ( 0.2)	6 ( 0.2)
	Three or four times a week	20 ( 0.8)	24 ( 0.9)	19 ( 0.7)	14 ( 0.5)
	Five or six a week	58 ( 2.2)	52 ( 2.0)	53 ( 2.0)	33 ( 1.3)
	Once a day	157 ( 6.0)	161 ( 6.1)	144 ( 5.5)	135 ( 5.1)
	Twice a day	1224 (46.5)	1258 (47.7)	1258 (47.7)	1136 (43.1)
	Three or more times a day	1010 (38.3)	999 (37.9)	1004 (38.1)	1201 (45.6)
	Missing	154 ( 5.8)	121 ( 4.6)	148 ( 5.6)	106 ( 4.0)
	Bread
	Never	53 ( 2.0)	57 ( 2.2)	68 ( 2.6)	63 ( 2.4)
	Once or twice a week	693 (26.3)	715 (27.1)	688 (26.1)	731 (27.7)
	Three or four times a week	690 (26.2)	712 (27.0)	751 (28.5)	709 (26.9)
	Five or six a week	325 (12.3)	317 (12.0)	307 (11.6)	343 (13.0)
	Once a day	659 (25.0)	667 (25.3)	641 (24.3)	644 (24.4)
	Twice a day	42 ( 1.6)	40 ( 1.5)	29 ( 1.1)	28 ( 1.1)
	Three or more times a day	9 ( 0.3)	5 ( 0.2)	3 ( 0.1)	8 ( 0.3)
	Missing	164 ( 6.2)	123 ( 4.7)	149 ( 5.7)	110 ( 4.2)
	Beef
	Never	841 (31.9)	878 (33.3)	854 (32.4)	833 (31.6)
	Once or twice a week	1298 (49.3)	1336 (50.7)	1327 (50.3)	1315 (49.9)
	Three or four times a week	240 ( 9.1)	222 ( 8.4)	209 ( 7.9)	272 (10.3)
	Five or six a week	58 ( 2.2)	38 ( 1.4)	52 ( 2.0)	50 ( 1.9)
	Once a day	29 ( 1.1)	30 ( 1.1)	31 ( 1.2)	44 ( 1.7)
	Twice a day	4 ( 0.2)	3 ( 0.1)	4 ( 0.2)	5 ( 0.2)
	Three or more times a day	3 ( 0.1)	1 ( 0.0)	2 ( 0.1)	5 ( 0.2)
	Missing	162 ( 6.1)	128 ( 4.9)	157 ( 6.0)	112 ( 4.2)
	Pork
	Never	129 ( 4.9)	126 ( 4.8)	90 ( 3.4)	85 ( 3.2)
	Once or twice a week	1234 (46.8)	1240 (47.0)	1170 (44.4)	1017 (38.6)
	Three or four times a week	851 (32.3)	909 (34.5)	914 (34.7)	1041 (39.5)
	Five or six a week	160 ( 6.1)	163 ( 6.2)	201 ( 7.6)	224 ( 8.5)
	Once a day	85 ( 3.2)	71 ( 2.7)	99 ( 3.8)	132 ( 5.0)
	Twice a day	10 ( 0.4)	7 ( 0.3)	7 ( 0.3)	24 ( 0.9)
	Three or more times a day	6 ( 0.2)	1 ( 0.0)	2 ( 0.1)	5 ( 0.2)
	Missing	160 ( 6.1)	119 ( 4.5)	153 ( 5.8)	108 ( 4.1)
	Chicken
	Never	117 ( 4.4)	112 ( 4.2)	79 ( 3.0)	72 ( 2.7)
	Once or twice a week	1297 (49.2)	1348 (51.1)	1311 (49.7)	1116 (42.3)
	Three or four times a week	794 (30.1)	805 (30.5)	793 (30.1)	961 (36.5)
	Five or six a week	163 ( 6.2)	156 ( 5.9)	184 ( 7.0)	207 ( 7.9)
	Once a day	88 ( 3.3)	86 ( 3.3)	108 ( 4.1)	152 ( 5.8)
	Twice a day	12 ( 0.5)	9 ( 0.3)	6 ( 0.2)	15 ( 0.6)
	Three or more times a day	5 ( 0.2)	1 ( 0.0)	4 ( 0.2)	5 ( 0.2)
	Missing	159 ( 6.0)	119 ( 4.5)	151 ( 5.7)	108 ( 4.1)
	White fish
	Never	496 (18.8)	552 (20.9)	519 (19.7)	425 (16.1)
	Once or twice a week	1614 (61.3)	1576 (59.8)	1567 (59.4)	1552 (58.9)
	Three or four times a week	320 (12.1)	334 (12.7)	328 (12.4)	446 (16.9)
	Five or six a week	36 ( 1.4)	34 ( 1.3)	51 ( 1.9)	67 ( 2.5)
	Once a day	11 ( 0.4)	16 ( 0.6)	17 ( 0.6)	29 ( 1.1)
	Twice a day	1 ( 0.0)	3 ( 0.1)	1 ( 0.0)	6 ( 0.2)
	Three or more times a day	2 ( 0.1)	2 ( 0.1)	0 ( 0.0)	3 ( 0.1)
	Missing	155 ( 5.9)	119 ( 4.5)	153 ( 5.8)	108 ( 4.1)
	Red fish
	Never	449 (17.0)	427 (16.2)	397 (15.1)	330 (12.5)
	Once or twice a week	1604 (60.9)	1676 (63.6)	1632 (61.9)	1598 (60.6)
	Three or four times a week	346 (13.1)	349 (13.2)	373 (14.2)	482 (18.3)
	Five or six a week	61 ( 2.3)	46 ( 1.7)	60 ( 2.3)	81 ( 3.1)
	Once a day	12 ( 0.5)	16 ( 0.6)	21 ( 0.8)	32 ( 1.2)
	Twice a day	1 ( 0.0)	0 ( 0.0)	2 ( 0.1)	5 ( 0.2)
	Three or more times a day	3 ( 0.1)	1 ( 0.0)	0 ( 0.0)	4 ( 0.2)
	Missing	159 ( 6.0)	121 ( 4.6)	151 ( 5.7)	104 ( 3.9)
	Blue-backed fish
	Never	1037 (39.4)	1013 (38.4)	884 (33.5)	777 (29.5)
	Once or twice a week	1246 (47.3)	1282 (48.6)	1372 (52.0)	1425 (54.1)
	Three or four times a week	172 ( 6.5)	189 ( 7.2)	192 ( 7.3)	269 (10.2)
	Five or six a week	19 ( 0.7)	27 ( 1.0)	31 ( 1.2)	38 ( 1.4)
	Once a day	5 ( 0.2)	6 ( 0.2)	7 ( 0.3)	16 ( 0.6)
	Twice a day	1 ( 0.0)	0 ( 0.0)	2 ( 0.1)	1 ( 0.0)
	Three or more times a day	1 ( 0.0)	1 ( 0.0)	0 ( 0.0)	3 ( 0.1)
	Missing	154 ( 5.8)	118 ( 4.5)	148 ( 5.6)	107 ( 4.1)
	Egg yolk
	Never	221 ( 8.4)	182 ( 6.9)	179 ( 6.8)	195 ( 7.4)
	Once or twice a week	887 (33.7)	935 (35.5)	837 (31.8)	759 (28.8)
	Three or four times a week	890 (33.8)	873 (33.1)	908 (34.4)	873 (33.1)
	Five or six a week	228 ( 8.7)	237 ( 9.0)	249 ( 9.4)	295 (11.2)
	Once a day	232 ( 8.8)	274 (10.4)	293 (11.1)	373 (14.2)
	Twice a day	14 ( 0.5)	12 ( 0.5)	20 ( 0.8)	21 ( 0.8)
	Three or more times a day	4 ( 0.2)	1 ( 0.0)	1 ( 0.0)	7 ( 0.3)
	Missing	159 ( 6.0)	122 ( 4.6)	149 ( 5.7)	113 ( 4.3)
	Egg white
	Never	237 ( 9.0)	198 ( 7.5)	199 ( 7.5)	207 ( 7.9)
	Once or twice a week	859 (32.6)	904 (34.3)	818 (31.0)	735 (27.9)
	Three or four times a week	894 (33.9)	870 (33.0)	901 (34.2)	878 (33.3)
	Five or six a week	229 ( 8.7)	241 ( 9.1)	256 ( 9.7)	295 (11.2)
	Once a day	231 ( 8.8)	281 (10.7)	292 (11.1)	378 (14.3)
	Twice a day	16 ( 0.6)	16 ( 0.6)	21 ( 0.8)	29 ( 1.1)
	Three or more times a day	9 ( 0.3)	2 ( 0.1)	1 ( 0.0)	7 ( 0.3)
	Missing	160 ( 6.1)	124 ( 4.7)	148 ( 5.6)	107 ( 4.1)
	Milk
	Never	290 (11.0)	290 (11.0)	245 ( 9.3)	260 ( 9.9)
	Once or twice a week	330 (12.5)	364 (13.8)	324 (12.3)	292 (11.1)
	Three or four times a week	384 (14.6)	371 (14.1)	374 (14.2)	352 (13.4)
	Five or six a week	257 ( 9.8)	220 ( 8.3)	292 (11.1)	283 (10.7)
	Once a day	609 (23.1)	634 (24.1)	623 (23.6)	663 (25.2)
	Twice a day	398 (15.1)	448 (17.0)	442 (16.8)	461 (17.5)
	Three or more times a day	201 ( 7.6)	188 ( 7.1)	183 ( 6.9)	215 ( 8.2)
	Missing	166 ( 6.3)	121 ( 4.6)	153 ( 5.8)	110 ( 4.2)
	Yogurt
	Never	156 ( 5.9)	170 ( 6.4)	154 ( 5.8)	156 ( 5.9)
	Once or twice a week	533 (20.2)	513 (19.5)	436 (16.5)	407 (15.4)
	Three or four times a week	599 (22.7)	629 (23.9)	597 (22.6)	510 (19.3)
	Five or six a week	328 (12.4)	313 (11.9)	367 (13.9)	402 (15.3)
	Once a day	707 (26.8)	763 (28.9)	805 (30.5)	895 (34.0)
	Twice a day	110 ( 4.2)	98 ( 3.7)	98 ( 3.7)	115 ( 4.4)
	Three or more times a day	34 ( 1.3)	27 ( 1.0)	27 ( 1.0)	39 ( 1.5)
	Missing	168 ( 6.4)	123 ( 4.7)	152 ( 5.8)	112 ( 4.2)
	Cheese
	Never	441 (16.7)	442 (16.8)	377 (14.3)	349 (13.2)
	Once or twice a week	1073 (40.7)	1005 (38.1)	982 (37.3)	946 (35.9)
	Three or four times a week	497 (18.9)	567 (21.5)	586 (22.2)	561 (21.3)
	Five or six a week	186 ( 7.1)	218 ( 8.3)	236 ( 9.0)	286 (10.8)
	Once a day	239 ( 9.1)	252 ( 9.6)	254 ( 9.6)	340 (12.9)
	Twice a day	32 ( 1.2)	28 ( 1.1)	40 ( 1.5)	39 ( 1.5)
	Three or more times a day	10 ( 0.4)	4 ( 0.2)	6 ( 0.2)	7 ( 0.3)
	Missing	157 ( 6.0)	120 ( 4.6)	155 ( 5.9)	108 ( 4.1)

## Sheet: Table S10
	Table S10. Energy-adjusted fruit and vegetable consumption from pre- to mid-pregnancy and offspring's developmental delays (Generalized estimating equations)*
		From pre- to early pregnancy								From early to mid-pregnancy
	Quartiles	Daily consumption	Crude			Multivariable model†				Daily consumption	Crude			Multivariable model†
			OR	95% CI		OR	95% CI				OR	95% CI		OR	95% CI
				lower	upper		lower	upper				lower	upper		lower	upper
	Fruit
	First quartile	< 76.2 g/day	Reference			Reference				< 73.7 g/day	Reference			Reference
	Second quartile	76.2–129.3 g/day	0.938592	0.792432	1.11171	0.91846	0.765522	1.10195		73.7–124.6 g/day	1.20615	1.02257	1.4227	1.21692	1.02023	1.45151
	Third quartile	129.3–197.4 g/day	0.978189	0.826875	1.15719	1.01125	0.841704	1.21495		124.6–192.3 g/day	0.969971	0.817408	1.15101	0.997811	0.830915	1.19823
	Fourth quartile	≥ 197.4 g/day	0.871364	0.733969	1.03448	0.892308	0.738812	1.07769		≥ 192.3 g/day	0.809615	0.678231	0.966449	0.855602	0.706244	1.03655
	P for trend		0.0901754			0.264251					0.00108679			0.0185129
	Vegetables
	First quartile	< 99.1 g/day	Reference			Reference				< 95.5 g/day	Reference			Reference
	Second quartile	99.1–138.4 g/day	0.758292	0.643176	0.894011	0.730086	0.611392	0.871822		95.5–131.4 g/day	0.956238	0.812704	1.12512	0.936299	0.78793	1.11261
	Third quartile	138.4–189.2 g/day	0.717723	0.607685	0.847687	0.718759	0.596301	0.866365		131.4–179.5 g/day	0.81295	0.687621	0.96112	0.815592	0.678298	0.980675
	Fourth quartile	≥ 189.2 g/day	0.644071	0.543282	0.763559	0.664615	0.547373	0.806971		≥ 179.5 g/day	0.640685	0.5374	0.763821	0.652694	0.534438	0.797117
	P for trend		< 0.001			< 0.001					< 0.001			< 0.001
	ASQ-3, Ages & Stages Questionnaires, Third Edition; BMI, body mass index; CI, confidence interval; FFQ, food frequency questionnaire; HG, hyperemesis gravidarum; PPD, pervasive developmental disorder * The odds of offspring developmental delays were evaluated using ASQ-3. † Adjusted for maternal age (< 25, 25–29, 30–34, ≥ 35 years), pre-pregnancy BMI (< 18.5; 18.5–24.9; ≥ 25.0 kg/m2), parity (nev…

[truncated: 6 more sheets: Table S11, Table S12, Table S13, Table S14, Table S15, Table S16]
